# Supplementary material for: Healthcare Deserts and Avoidable Mortality in Mexico: A Municipal-Level Ecological Analysis of Health System Resources, Social Deprivation, and Preventable Deaths, 2015–2024
Source: Healthcare (Basel). 2026 Mar 31;14(7):890. doi: 10.3390/healthcare14070890 (PMC13073501; doi:10.3390/healthcare14070890)
Supplement: Supplementary file 1 [file healthcare-14-00890-s001.zip]

Archive with 1 entries (1 files):
- healthcare-4192895-supplementary.pdf
